# Supplementary material for: Fabrication of Low-Cost and Customizable Planar Electrochemical Devices Using Multi-Material 3D Printing and Platinum Leaves
Source: Sensors (Basel). 2026 Jul 16;26(14):4528. doi: 10.3390/s26144528 (PMC13419313; doi:10.3390/s26144528)
Supplement: Supplementary file 1 [file sensors-26-04528-s001.zip]

Archive with 1 entries (1 files):
- sensors-4415346-supplementary.pdf
